# Supplementary material for: Tick Densities and Infection Prevalence on Coastal Islands in Massachusetts, USA: Establishing a Baseline
Source: Insects. 2023 Jul 12;14(7):628. doi: 10.3390/insects14070628 (PMC10380421; doi:10.3390/insects14070628)
Supplement: Supplementary file 1 [file insects-14-00628-s001.zip]

Archive with 26 entries (24 files):
- insects-2461304-supplementary - proof-v1/
- insects-2461304-supplementary - proof-v1/Suppl Table 1. Primers and probes used in DNA analyses..pdf
- insects-2461304-supplementary - proof-v1/Suppl Table 2.  Woody plant frequencies at study sites.pdf
- insects-2461304-supplementary - proof-v1/Suppl Table 3. - Ixodes dentatus frequency and NIP.pdf
- insects-2461304-supplementary - proof-v1/Supplementary Figure S1.  Maps and habitat photos of the 12 study sites..pdf
- insects-2461304-supplementary - proof-v1/Supplementary Figure S2 - Freq of shade at each site.pdf
- insects-2461304-supplementary - proof-v1/Supplementary Figure S3 - Photos of Ixodes scapularis vs. I. dentatus nymphs..pdf
- insects-2461304-supplementary - proof-v1/__MACOSX/
- insects-2461304-supplementary - proof-v1/__MACOSX/._Suppl Table 1. Primers and probes used in DNA analyses..pdf
- insects-2461304-supplementary - proof-v1/__MACOSX/._Suppl Table 2.  Woody plant frequencies at study sites.pdf
- insects-2461304-supplementary - proof-v1/__MACOSX/._Suppl Table 3. - Ixodes dentatus frequency and NIP.pdf
- insects-2461304-supplementary - proof-v1/__MACOSX/._Supplementary Figure S1.  Maps and habitat photos of the 12 study sites..pdf
- insects-2461304-supplementary - proof-v1/__MACOSX/._Supplementary Figure S2 - Freq of shade at each site.pdf
- insects-2461304-supplementary - proof-v1/__MACOSX/._Supplementary Figure S3 - Photos of Ixodes scapularis vs. I. dentatus nymphs..pdf
- Suppl Table 1. Primers and probes used in DNA analyses..pdf
- Suppl Table 2.  Woody plant frequencies at study sites.pdf
- Suppl Table 3. - Ixodes dentatus frequency and NIP.pdf
- Supplementary Figure S1.  Maps and habitat photos of the 12 study sites..pdf
- Supplementary Figure S2 - Freq of shade at each site.pdf
- Supplementary Figure S3 - Photos of Ixodes scapularis vs. I. dentatus nymphs..pdf
- __MACOSX/._Suppl Table 1. Primers and probes used in DNA analyses..pdf
- __MACOSX/._Suppl Table 2.  Woody plant frequencies at study sites.pdf
- __MACOSX/._Suppl Table 3. - Ixodes dentatus frequency and NIP.pdf
- __MACOSX/._Supplementary Figure S1.  Maps and habitat photos of the 12 study sites..pdf
- __MACOSX/._Supplementary Figure S2 - Freq of shade at each site.pdf
- __MACOSX/._Supplementary Figure S3 - Photos of Ixodes scapularis vs. I. dentatus nymphs..pdf
